# Supplementary material for: Drug Resistance Patterns of Commonly Used Antibiotics for the Treatment of Helicobacter pylori Infection among South Asian Countries: A Systematic Review and Meta-Analysis
Source: Trop Med Infect Dis. 2023 Mar 14;8(3):172. doi: 10.3390/tropicalmed8030172 (PMC10051479; doi:10.3390/tropicalmed8030172)
Supplement: Supplementary file 1 [file tropicalmed-08-00172-s001.zip]

Archive with 1 entries (1 files):
- tropicalmed-2217518-supplementary.pdf
